# Supplementary material for: Effect of Coronary Artery Disease on COVID-19—Prognosis and Risk Assessment: A Systematic Review and Meta-Analysis
Source: Biology (Basel). 2022 Jan 29;11(2):221. doi: 10.3390/biology11020221 (PMC8868600; doi:10.3390/biology11020221)
Supplement: Supplementary file 1 [file biology-11-00221-s001.zip]

Archive with 1 entries (1 files):
- biology-1493080-supplementary.pdf
